# Supplementary material for: Timing of Blood Sample Processing Affects the Transcriptomic and Epigenomic Profiles in CD4+ T-cells of Atopic Subjects
Source: Cells. 2022 Sep 22;11(19):2958. doi: 10.3390/cells11192958 (PMC9563434; doi:10.3390/cells11192958)
Supplement: Supplementary file 1 [file cells-11-02958-s001.zip]

Archive with 1 entries (1 files):
- cells-1825855-supplementary.pdf
